# Supplementary material for: Estimation of periodontal pocket surface area in small to medium dogs: a proof-of-concept study
Source: BMC Vet Res. 2022 Jan 3;18:13. doi: 10.1186/s12917-021-03116-0 (PMC8722143; doi:10.1186/s12917-021-03116-0)
Supplement: Supplementary file 1 — Additional file 1. Distribution of extracted tooth number, root length, and body weight of each breed. [file 12917_2021_3116_MOESM1_ESM.xlsx]

## Sheet: extracted tooth length (mm)
Dog breed	BW（kg）	Right / Left	Maxilla											Mandible
			Max I1	Max I2	Max I3	Max cani	Max PM1	Max PM2	Max PM3	Max PM4	Max M1	Max M2		Mandi I1	Manidi I2	Mandi I3	Manidi cani	Mandi PM1	Manidi PM2	Mandi PM3	Manidi PM4	Mandi M1	Mandi M2	Mandi M3
Miniature dachshunds	6.48469	R			16		7	6	8	10					11	14			7	9	11	13	9
		L			14		6	7	7	10					11	13		6	7	9	10	13	9
Miniature dachshunds	4.53382	R	11	11	11	22		7		10				14	13	13	21					7	4
		L			11	22				10	8			10		11	18		9			13
Miniature dachshunds	5.34138	R			14												19					12
		L			16					11	8	4					23
Miniature dachshunds	4.53382	R								11	8	3			11
		L						8		11						13
Miniature dachshunds	4.53382	R	11	11													24
		L					5			12	10					15
Miniature dachshunds	4.53382	R					5			11		4				11			6	8	9
		L								9	8
Miniature dachshunds	4.53382	R												9	11	13			6
		L								8	9			10	13			6				8
Miniature dachshunds	4.02053	R			14	19		5	5	12	8	4		11	12	13	18		6	9	9	12	7	2
		L			16	17		8		13	8	4		10	11	12	18		6	9	9	11	7	2
Miniature dachshunds	3.7717	R
		L								9
Miniature dachshunds	4.2746	R								8	6											9
		L								8	7								5			8
Miniature dachshunds	4.02053	R				14				6							15
		L				19				7							9				10
Sheezuu	7.38947	R			6	8	3											4				6
		L	6	6	7	9	3															5
Jack Russell Terrier	5.0673	R	16	16						11						13						12	6
		L					7			11										8		12
Toy poodle	3.29027	R			9	19		3		8	6
		L			11	13	4			8	6	2				7	16		6
Toy poodle	2.08571	R			6											7
		L								6
Chihuahua	2.50249	R			4					7	4									4	5
		L																				6
Beegle	8.65566	R						8													11	12
		L																		8	11	12
Italian greyhound	6.22103	R						5
		L					5	5						9		11				7	10
Miniature dachshunds	7.95098	R						9		11	6	5
		L									7	4
Miniature dachshunds	6.01851	R			16		9	7		11	8				11	13			8
		L			14						8			10	11	12		7	8				7
Pomeranian	4.85154	R					5	5	5	11				7	7	8			6	6
		L						5														10	5
Mong	5.36905	R																			20
		L
Miniature dachshunds	7.42031	R																		11	13
		L
Siba	19.324	R								20
		L
Miniature dachshunds	9.44684	R																			13
		L
Yorkshire terrier	3.05791	R																		11	13
		L
French bulldog	11.203	R
		L			14
Papillon	6.48469	R					5		7	11	12											4
		L					5												7				4
Miniature schnauzer	7.63734	R
		L	11	11	14																		8	13
Toy poodle	6.19197	R
		L					11	11
Mong	8.65566	R	11	11	13	20	12
		L
Miniature dachshunds	5.62024	R					7			11	10												4
		L					7
Miniature schnauzer	8.65566	R			12
		L
Miniature dachshunds	5.62024	R				25	9			12	12				11	12					12	13
		L			14	25	9				12									9	13	13
Mong	13.5814	R								16
		L
Yorkshire terrier	6.19197	R	9	9	11	16		6	7	10	7						16				8	12	7
		L	9	9	11	16			7	8	7						16			7	8	12	7
Miniature dachshunds	2.39593	R			13	13				10		3			9		13			6	8	10	6
		L	9	9	11	16			7	8	7
Miniature dachshunds	6.13953	R				18								9					10	10
		L				18															10
Papillon	5.59142	R						6	7					10	11									6
		L												10	11	12
Miniature dachshunds	5.81066	R												10	11	12
		L
Toy poodle	3.94704	R					5	6	6														7
		L				13				11	5
Miniature dachshunds	10.1954	R								13		5										14
		L								13		5
Toy poodle	3.72779	R			9					9		4			8
		L
Miniature dachshunds	8.2223	R			9		5													8
		L															16	6
Miniature dachshunds	7.34535	R					6	6	6		6
		L				16	6
Toy poodle	2.19295	R			8			3									11					8	4
		L				9			3	5	5						11		4	5			4
Miniature dachshunds	7.45497	R					6										16		6	6
		L					6			6
Miniature dachshunds	6.24915	R								12	8
		L									8
Miniature dachshunds	7.12611	R								13	8	5
		L
Papion	3.72779	R				12		4	4	7								7				7
		L					4				6									7
Toy poodle	3.50853	R					4	5							8	9		3
		L			7		4
Miniature dachshunds	6.57801	R			11	25			7	12		4		10	11	12	20		10			14
		L				25			7	12	4			10	11	12	20		10			14
Sheezuu	8.66077	R									9	4						6	7	8
		L																6	7
Chihuahua	3.61816	R			6			5			7	2		4
		L	4	4	6
Miniature dachshunds	7.89345	R	7	7	9		7								10
		L	7	7
Labrador retriever	24.9925	R								15
		L
Miniature dachshunds	4.82405	R								9	6	3
		L			10						6
Miniature dachshunds	12.9357	R			10									11	12	14
		L												11	12	14
Miniature dachshunds	6.13953	R			11					12					10	11					12
		L					7	7											7
Toy poodle	5.37217	R	9	9	10							6		8	9			6						3
		L			10									8
Toy poodle	5.70104	R	6	6	8					11	6	3		6	7	8							7
		L								10	7			6	7	8							7
Toy poodle	4.64115	R												8	9	10
		L													9	10
Maltese	3.25426	R	4	4	7		4		5	9	6	2			7	8			6
		L	4	4	7							2			6	7				7
Miniature dachshunds	5.39041	R	6	6	8	6				11	8	3			7	8				7			6	4
		L	6	6	8					12	8
Miniature dachshunds	6.46317	R						6		10		5				11				9	9	13
		L										5				11			9	9		13
Papion	3.25426	R			8	4				9	7	2		7		10			7	8
		L			8	4				7						10			7	8
Miniature dachshunds	7.96904	R				25				10	8					9			7	8
		L				24				11	8					8								3
Miniature dachshunds	5.8192	R					6			10												13
		L					7			10												13
Chihuahua	1.98122	R				9											9		3	3	4		3
		L				9											9			3			3	5
Toy poodle	5.06911	R			7						5	2		6	7	9			8			8
		L									5	3		6	7	9			8			8
Miniature dachshunds	4.10696	R			12		5	6									18		6	6
		L			11												19			6	6
Maltese	4.00023	R	6	6												7						8
		L	6	6													7				8
Toy poodle	1.87556	R				9		5							6					6
		L				9
total count			20	20	48	34	34	27	16	62	46	27		26	35	42	24	10	30	33	25	36	22	8
