# Supplementary material for: Estimation of periodontal pocket surface area in small to medium dogs: a proof-of-concept study
Source: BMC Vet Res. 2022 Jan 3;18:13. doi: 10.1186/s12917-021-03116-0 (PMC8722143; doi:10.1186/s12917-021-03116-0)
Supplement: Supplementary file 2 — Additional file 2. For each tooth type, comparison of the actual root length and actual body weight. [file 12917_2021_3116_MOESM2_ESM.xlsx]

## Sheet: Max I1
	Max I1
	Body Weight (kg)	Root Length (mm)
	3.25426	4
	3.61816	4
	3.25426	4
	5.70104	6
	5.39041	6
	4.00023	6
	7.38947	6
	5.39041	6
	4.00023	6
	7.89345	7
	7.89345	7
	6.19197	9
	5.37217	9
	6.19197	9
	2.39593	9			Body Weight (kg)	Root Length (mm)
	4.53382	11		Body Weight (kg)	1
	4.53382	11		Root Length (mm)	0.266336	1
	8.65566	11
	7.63734	11
	5.0673	16

## Sheet: Max I2
	Max I2
	Body Weight (kg)	Root Length (mm)
	3.25426	4
	5.70104	6
	3.25426	6
	5.39041	6
	4.00023	6
	7.38947	6
	3.61816	6
	5.39041	6
	4.00023	7
	7.89345	7
	7.89345	7
	6.19197	9
	5.37217	9
	6.19197	9			Body Weight (kg)	Root Length (mm)
	2.39593	7		Body Weight (kg)	1
	4.53382	11		Root Length (mm)	0.299256	1
	4.53382	11
	8.65566	11
	7.63734	14
	5.0673	16

## Sheet: Max I3
	Max I3
	Body Weight (kg)	Root Length (mm)
	2.50249	4
	7.38947	6
	2.08571	6
	3.61816	6
	3.61816	6
	3.25426	7
	5.06911	7
	7.38947	7
	3.50853	7
	3.25426	7
	2.19295	8
	5.70104	8
	5.39041	8			Body Weight (kg)	Root Length (mm)
	3.25426	8		Body Weight (kg)	1
	5.39041	8		Root Length (mm)	0.303627	1
	3.25426	8
	3.29027	9
	3.72779	9
	8.2223	9
	7.89345	9
	12.9357	10
	5.37217	10
	4.82405	10
	5.37217	10
	4.53382	11
	6.19197	11
	6.57801	11
	6.13953	11
	4.53382	11
	3.29027	11
	6.19197	11
	2.39593	11
	4.10696	11
	8.65566	12
	4.10696	12
	8.65566	13
	2.39593	13
	5.34138	14
	4.02053	14
	6.48469	14
	6.01851	14
	11.203	14
	7.63734	14
	5.62024	14
	6.48469	16
	6.01851	16
	5.34138	16
	4.02053	16

## Sheet: Max Canine
	Max Canine
	Body Weight (kg)	Root Length (mm)
	3.25426	4
	3.25426	4
	5.39041	6
	7.38947	8
	1.98122	9
	1.87556	9
	7.38947	9
	2.19295	9
	1.98122	9
	1.87556	9
	3.72779	12
	2.39593	13
	3.29027	13
	3.94704	13			Body Weight (kg)	Root Length (mm)
	4.02053	14		Body Weight (kg)	1
	6.19197	16		Root Length (mm)	0.506288	1
	6.19197	16
	2.39593	16
	7.34535	16
	4.02053	17
	6.13953	18
	6.13953	18
	4.02053	19
	3.29027	19
	4.02053	19
	8.65566	20
	4.53382	22
	4.53382	22
	7.96904	24
	5.62024	25
	6.57801	25
	7.96904	25
	5.62024	25
	6.57801	25

## Sheet: Max P1
	Max P1
	Body Weight (kg)	Root Length (mm)
	7.38947	3
	7.38947	3
	3.50853	4
	3.25426	4
	3.29027	4
	3.72779	4
	3.50853	4
	4.53382	5
	4.85154	5
	6.48469	5
	3.94704	5
	8.2223	5
	4.10696	5
	4.53382	5
	6.22103	5			Body Weight (kg)	Root Length (mm)
	6.48469	5		Body Weight (kg)	1
	7.34535	6		Root Length (mm)	0.362888	1
	7.45497	6
	5.8192	6
	6.48469	6
	7.34535	6
	7.45497	6
	6.48469	7
	5.62024	7
	7.89345	7
	5.0673	7
	5.62024	7
	6.13953	7
	5.8192	7
	6.01851	9
	5.62024	9
	5.62024	9
	6.19197	11
	8.65566	12

## Sheet: Max P2
	Max P2
	Body Weight (kg)	Root Length (mm)
	3.29027	3
	2.19295	3
	3.72779	4
	4.02053	5
	6.22103	5
	4.85154	5
	3.50853	5
	3.61816	5
	1.87556	5
	6.22103	5
	4.85154	5
	6.48469	6
	6.19197	6			Body Weight (kg)	Root Length (mm)
	5.59142	6		Body Weight (kg)	1
	3.94704	6		Root Length (mm)	0.56505	1
	7.34535	6
	6.46317	6
	4.10696	6
	4.53382	7
	6.01851	7
	6.48469	7
	6.13953	7
	8.65566	8
	4.53382	8
	4.02053	8
	7.95098	9
	6.19197	11

## Sheet: Max P3
	Max P3
	Body Weight (kg)	Root Length (mm)
	2.19295	3
	3.72779	4
	4.02053	5
	4.85154	5
	3.25426	5
	3.94704	6
	7.34535	6
	6.48469	7
	6.19197	7
	5.59142	7
	6.57801	7
	6.48469	7
	6.19197	7			Body Weight (kg)	Root Length (mm)
	2.39593	7		Body Weight (kg)	1
	6.57801	7		Root Length (mm)	0.679304	1
	6.48469	8

## Sheet: Max P4
	Max P4
	Body Weight (kg)	Root Length (mm)
	2.19295	5
	4.02053	6
	2.08571	6
	7.45497	6
	2.50249	7
	3.72779	7
	4.02053	7
	3.25426	7
	4.2746	8
	3.29027	8
	4.53382	8
	4.2746	8
	3.29027	8
	6.19197	8			Body Weight (kg)	Root Length (mm)
	2.39593	8		Body Weight (kg)	1
	3.72779	9		Root Length (mm)	0.705839	1
	4.82405	9
	3.25426	9
	3.25426	9
	4.53382	9
	3.7717	9
	6.48469	10
	4.53382	10
	6.19197	10
	2.39593	10
	6.46317	10
	7.96904	10
	5.8192	10
	6.48469	10
	4.53382	10
	5.70104	10
	5.8192	10
	4.53382	11
	4.53382	11
	5.0673	11
	7.95098	11
	6.01851	11
	4.85154	11
	6.48469	11
	5.62024	11
	5.70104	11
	5.39041	11
	5.34138	11
	4.53382	11
	5.0673	11
	3.94704	11
	7.96904	11
	4.02053	12
	5.62024	12
	6.24915	12
	6.57801	12
	6.13953	12
	4.53382	12
	6.57801	12
	5.39041	12
	10.1954	13
	7.12611	13
	4.02053	13
	10.1954	13
	24.9925	15
	13.5814	16
	19.324	20

## Sheet: Max M1
	Max M1
	Body Weight (kg)	Root Length (mm)
	2.50249	4
	6.57801	4
	5.06911	5
	3.94704	5
	2.19295	5
	5.06911	5
	4.2746	6
	3.29027	6
	7.95098	6
	7.34535	6
	4.82405	6
	5.70104	6
	3.25426	6			Body Weight (kg)	Root Length (mm)
	3.29027	6		Body Weight (kg)	1
	3.72779	6		Root Length (mm)	0.295893	1
	4.82405	6
	6.19197	7
	3.61816	7
	3.25426	7
	4.2746	7
	7.95098	7
	6.19197	7
	2.39593	7
	5.70104	7
	4.53382	8
	4.02053	8
	6.01851	8
	6.24915	8
	7.12611	8
	5.39041	8
	7.96904	8
	4.53382	8
	5.34138	8
	4.53382	8
	4.02053	8
	6.01851	8
	6.24915	8
	5.39041	8
	7.96904	8
	8.66077	9
	4.53382	9
	5.62024	10
	4.53382	10
	6.48469	12
	5.62024	12
	5.62024	12

## Sheet: Max M2
	Max M2
	Body Weight (kg)	Root Length (mm)
	3.61816	2
	3.25426	2
	3.25426	2
	5.06911	2
	3.29027	2
	3.25426	2
	4.53382	3
	2.39593	3
	4.82405	3
	5.70104	3
	5.39041	3
	5.06911	3
	4.53382	4			Body Weight (kg)	Root Length (mm)
	4.02053	4		Body Weight (kg)	1
	3.72779	4		Root Length (mm)	0.659456	1
	6.57801	4
	8.66077	4
	5.34138	4
	4.02053	4
	7.95098	4
	7.95098	5
	10.1954	5
	7.12611	5
	6.46317	5
	10.1954	5
	6.46317	5
	5.37217	6

[truncated: 11 more sheets: Madi I1, Madi I2, Mandi I3, Mandi Canine, Mandi P1, Mandi P2, Mandi P3, Mandi P4, Mandi M1, Mandi M2, Mandi M3]
