# Supplementary material for: Estimation of periodontal pocket surface area in small to medium dogs: a proof-of-concept study
Source: BMC Vet Res. 2022 Jan 3;18:13. doi: 10.1186/s12917-021-03116-0 (PMC8722143; doi:10.1186/s12917-021-03116-0)
Supplement: Supplementary file 3 — Additional file 3. For each tooth type, comparison of the actual root length and estimated value using the formula for the maxillary fourth premolar root length. [file 12917_2021_3116_MOESM3_ESM.xlsx]

## Sheet: Max I1
	Max I1
	Max P4 Length (mm)	Max I1 Length (mm)
	9	4
	11	6
	11	6
	12	6
	8	4
	8	4
	10	9
	10	11
	11	13
					Max P4 Length (mm)	Max I1 Length (mm)
				Max P4 Length (mm)	1
				Max I1 Length (mm)	0.458289	1

## Sheet: Max I2
		Max I2
		Max P4 Length (mm)	Max I2 Length (mm)
		11	6
		9	6
		11	6
		12	10
		8	7
		10	9
		8	8
		11	12
						Max P4 Length (mm)	Max I2 Length (mm)
					Max P4 Length (mm)	1
					Max I2 Length (mm)	0.342997	1

## Sheet: Max I3
	Max I3
	Max P4 Length (mm)	Max I3 Length (mm)
	7	4
	9	7
	11	8
	11	8
	9	8
	12	8
	7	8
	8	9
	9	9
	10	11
	10	11
	12	11			Max P4 Length (mm)	Max I3 Length (mm)
	12	11		Max P4 Length (mm)	1
	10	11		Max I3 Length (mm)	0.49209	1
	8	11
	8	11
	8	11
	10	13
	12	14
	10	14
	10	16
	11	16
	11	16
	13	16

## Sheet: Max canine
	Max Canine
	Max P4 Length (mm)	Max Canie Length (mm)
	9	4
	7	4
	11	6
	5	9
	7	12
	10	13
	8	13
	11	13
	6	14
	10	16
	8	16
	8	16
	13	17
	12	19
	8	19			Max P4 Length (mm)	Max Canie Length (mm)
	7	19		Max P4 Length (mm)	1
	10	22		Max Canie Length (mm)	0.493062	1
	10	22
	11	24
	12	25
	12	25
	10	25
	12	25
	13
	6
	10
	12
	10

## Sheet: Max P1
	Max P1
	Max P4 Length (mm)	Max P1 Length (mm)
	9	4
	8	4
	11	5
	11	5
	11	5
	12	5
	10	6
	10	6
	6	6
	10	7
	11	7
	11	7
	10	7
	11	9			Max P4 Length (mm)	Max P1 Length (mm)
	12	9		Max P4 Length (mm)	1
				Max P1 Length (mm)	0.340525	1

## Sheet: Max P2
	Max P2
	Max P4 Length (mm)	Max P2 Length (mm)
	8	3
	7	4
	12	5
	11	5
	10	6
	10	6
	10	6
	10	7
	11	7
	10	7
	11	8			Max P4 Length (mm)	Max P2 Length (mm)
	13	8		Max P4 Length (mm)	1
	11	9		Max P2 Length (mm)	0.639054	1

## Sheet: Max P3
	Max P3
	Max P4 Length (mm)	Max P3 Length (mm)
	5	3
	7	4
	12	5
	11	5
	9	5
	11	7
	10	7
	12	7
	10	7
	8	7
	8	7
	12	7
	10	8			Max P4 Length (mm)	Max P3 Length (mm)
				Max P4 Length (mm)	1
				Max P3 Length (mm)	0.529365	1

## Sheet: Max M1
	Max M1
	Max P4 Length (mm)	Max M1 Length (mm)
	7	4
	12	4
	11	5
	5	5
	8	6
	8	6
	11	6
	9	6
	11	6
	9	6
	8	6
	10	7
	9	7			Max P4 Length (mm)	Max M1 Length (mm)
	8	7		Max P4 Length (mm)	1
	8	7		Max M1 Length (mm)	0.453479	1
	8	7
	10	7
	11	8
	12	8
	11	8
	12	8
	13	8
	11	8
	10	8
	10	8
	11	8
	9	8
	13	8
	12	8
	11	8
	8	9
	11	10
	12	10
	11	12
	12	12

## Sheet: Max M2
	Max M2
	Max P4 Length (mm)	Max M2 Length (mm)
	9	2
	9	2
	8	2
	11	3
	10	3
	9	3
	11	3
	11	3
	11	4
	12	4
	9	4
	12	4			Max P4 Length (mm)	Max M2 Length (mm)
	11	4		Max P4 Length (mm)	1
	13	4		Max M2 Length (mm)	0.703628	1
	11	5
	13	5
	13	5
	10	5
	13	5

## Sheet: Mandi I1
	Mandi I1
	Max P4 Length (mm)	Mandi I1 Length (mm)
	11	10
	10	6
	11	10
	9	7
	12	10
	10	10
	8	8
	13	10
	12	10
	12	11
	10	11
					Max P4 Length (mm)	Mandi I1 Length (mm)
				Max P4 Length (mm)	1
				Mandi I1 Length (mm)	0.580691	1

[truncated: 10 more sheets: Mandi I2, Mandi I3, Mandi Canine, Mandi P1, Mandi P2, Mandi PM3, Mandi PM4, Mandi M1, Mandi M2, Mandi M3]
