# Supplementary material for: Estimation of periodontal pocket surface area in small to medium dogs: a proof-of-concept study
Source: BMC Vet Res. 2022 Jan 3;18:13. doi: 10.1186/s12917-021-03116-0 (PMC8722143; doi:10.1186/s12917-021-03116-0)
Supplement: Supplementary file 4 — Additional file 4. For each tooth type, comparison of the actual root surface area and estimated root length using the formula for the maxillary fourth premolar root length. [file 12917_2021_3116_MOESM4_ESM.xlsx]

## Sheet: Max I1
	Max I1
	Root Length (mm)	Root Surface area (mm2)
	4	40
	6	48
	6	50
	4	70
	4	70
	11	99
	6	99
	6	100
	9	117
	7	120
	6	120
	11	121		Correlation coefficient
	6	125			Root Length (mm)	Surface area (mm2)
	9	135		Root Length (mm)	1
	11	220		Surface area (mm2)	0.680491	1

## Sheet: Max I2
	Max I2
	Root Length (mm)	Root Surface area (mm2)
	5	50
	7	50
	5	50
	7	60
	5	85
	5	85
	7	119
	10	120
	8	130
	7	130
	8	132
	7	135		Correlation coefficient
	7	136			Root Length (mm)	Surface area (mm2)
	12	144		Root Length (mm)	1
	8	160		Surface area (mm2)	0.803924	1
	12	168
	10	170
	9	180
	8	184
	9	189
	12	204
	9	207
	10	210
	11	220
	11	231
	11	242
	10	250
	13	325

## Sheet: Max I3
	Max I3
	Root Length (mm)	Surface area (mm2)
	6	60
	6	62
	7	105
	8	120
	6	126
	8	130
	7	133
	7	135
	9	144		Correlation coefficient
	13	156			Root Length (mm)	Surface area (mm2)
	8	160		Root Length (mm)	1
	8	160		Surface area (mm2)	0.811452	1
	7	160
	8	168
	8	170
	6	180
	12	180
	9	186
	11	198
	9	200
	10	210
	10	220
	10	230
	11	231
	12	240
	11	250
	11	253
	11	264
	11	308
	11	330
	13	351
	14	364
	14	392
	16	400
	14	439
	16	464
	16	464
	9	480

## Sheet: Max Canine
	Max Canine
	Root Length (mm)	Surface area (mm2)
	4	40
	4	40
	6	150
	9	180
	9	200
	9	207
	9	225
	9	230
	12	252
	14	288
	19	306		Correlation coefficient
	25	325			Root Length (mm)	Surface area (mm2)
	24	330		Root Length (mm)	1
	13	351		Surface area (mm2)	0.791635	1
	19	456
	13	468
	16	496
	16	512
	9	513
	18	576
	18	576
	19	587
	17	612
	20	640
	25	700
	22	704
	25	720
	22	748
	25	875

## Sheet: Max P1
	Max P1
	Root Length (mm)	Surface area (mm2)
	4	36
	6	42
	5	45
	7	45
	5	50
	4	60
	4	60
	4	60
	5	85
	5	85
	5	90		Correlation coefficient
	5	100			Root Length (mm)	Surface area (mm2)
	5	100		Root Length (mm)	1
	6	114		Surface area (mm2)	0.731152	1
	6	114
	5	115
	6	115
	7	119
	6	120
	6	132
	7	140
	7	140
	12	144
	4	150
	7	182
	9	198
	9	198
	7	210
	9	216
	11	352

## Sheet: Max P2
	Max P2
	Root Length (mm)	Surface area (mm2)
	11	269
	5	130
	6	138
	6	144
	4	144
	7	148
	6	150
	6	150
	8	161
	5	168
	5	200
	6	204		Correlation coefficient
	5	210			Root Length (mm)	Surface area (mm2)
	6	210		Root Length (mm)	1
	8	216		Surface area (mm2)	0.462436	1
	7	228
	5	230
	6	234
	7	240
	7	273

## Sheet: Max P3
	Max P3
	Root Length (mm)	Surface area (mm2)
	3	48
	5	90
	5	120
	6	144
	4	150
	5	175
	6	220
	7	221
	7	231
	7	231
	7	280
	7	322		Correlation coefficient
	7	392			Root Length (mm)	Surface area (mm2)
	7	400		Root Length (mm)	1
	8	441		Surface area (mm2)	0.834123	1

## Sheet: Max P4
	Max P4
	Root Length (mm)	Surface area (mm2)
	9	167
	5	195
	9	220
	8	371
	8	402
	7	413
	9	450
	8	453
	13	455
	13	455
	8	456
	9	495
	10	500		Correlation coefficient
	10	524			Root Length (mm)	Surface area (mm2)
	11	540		Root Length (mm)	1
	10	550		Surface area (mm2)	0.79783	1
	10	550
	11	561
	12	580
	11	592
	10	610
	10	640
	10	650
	11	652
	10	655
	8	655
	10	657
	11	663
	11	711
	11	711
	10	735
	10	736
	9	740
	13	741
	11	769
	11	792
	11	834
	11	836
	12	856
	12	912
	13	918
	12	984
	12	987
	12	987
	11	1009
	12	1235
	16	1304
	12	1553
	15	1590
	20	2036

## Sheet: Max M1
	Max M1
	Root Length (mm)	Surface area (mm2)
	5	90
	5	100
	6	130
	7	196
	5	205
	5	235
	7	259
	6	300
	6	310
	8	320
	7	320
	7	324		Correlation coefficient
	6	350			Root Length (mm)	Surface area (mm2)
	8	360		Root Length (mm)	1
	8	376		Surface area (mm2)	0.72195	1
	6	384
	6	400
	6	408
	6	415
	6	415
	8	416
	8	420
	7	441
	7	441
	12	449
	9	450
	8	480
	8	480
	8	480
	8	490
	8	501
	6	563
	7	563
	8	572
	8	572
	8	624
	10	683
	8	902
	9	965
	12	1004
	12	1004

## Sheet: Max M2
	Max M2
	Root Length (mm)	Surface area (mm2)
	2	20
	2	30
	2	35
	2	40
	2	41
	2	45
	3	60
	3	60
	3	69
	6	84
	3	102
	4	102
	3	102		Correlation coefficient
	4	104			Root Length (mm)	Surface area (mm2)
	3	105		Root Length (mm)	1
	5	115		Surface area (mm2)	0.761965	1
	4	128
	4	140
	4	143
	4	152
	5	174
	4	174
	5	230
	5	245

[truncated: 11 more sheets: Mandi I1, Mandi I2, Mandi I3, Mandi Canine , Mandi P1, Mandi P2, Mandi P3, Mandi P4 , Mandi M1, Mandi M2, Mandi M3]
