# Supplementary material for: Estimation of periodontal pocket surface area in small to medium dogs: a proof-of-concept study
Source: BMC Vet Res. 2022 Jan 3;18:13. doi: 10.1186/s12917-021-03116-0 (PMC8722143; doi:10.1186/s12917-021-03116-0)
Supplement: Supplementary file 5 — Additional file 5. The periodontal pocket surface area estimation formula was established using body weight and periodontal pocket depth on an Excel-based spreadsheet. [file 12917_2021_3116_MOESM5_ESM.xlsx]

## Sheet: The Excel-based spreadsheet
			Body Wight
			Estimated Root Lemgth (mm)	I1	I2	I3	Canine	P1	P2	P3	P4	M1	M2	M3
			Maxilla	4.426	6.8	8.744	13.684	5.274	4.36	5.332	7.6	6.294	2.132	-
			Mandibule	7.414	6.796	9.004	14.508	5.494	5.946	6.57	7.942	9.128	5.55	0.872
			Estimated Root Surface area (mm2)	I1	I2	I3	Canine	P1	P2	P3	P4	M1	M2	M3
			Maxilla	70.1546	112.06	189.434	374.4	96.0856	165.432	179.206	345.22	345.801	50.1008	-
			Mandibula	101.689	102.581	132.093	481.725	142.967	170.156	185.277	244.183	538.439	133.97	26.2344
			Maxilla (Left side)	I1			I2			I3			Canine			P1			P2			P3			P4			M1			M2						Maxilla (Left side)
			Pocket Probing Depth (mm)
			Pocket Surface area (mm2)	0			0			0			0			0			0			0			0			0			0						0
			Maxilla (Right side)	I1			I2			I3			Canine			P1			P2			P3			P4			M1			M2						Maxilla (Right side)
			Pocket Probing Depth (mm)
			Pocket Surface area (mm2)	0			0			0			0			0			0			0			0			0			0						0
			Mandible (Left side)	I1			I2			I3			Canine			P1			P2			P3			P4			M1			M2			M3			Mandible (Left side)
			Pocket Probing Depth (mm)
			Pocket Surface area (mm2)	0			0			0			0			0			0			0			0			0			0			0			0
			Mandible (Right side)	I1			I2			I3			Canine			P1			P2			P3			P4			M1			M2			M3			Mandible (Right side)
			Pocket Probing Depth (mm)
			Pocket Surface area (mm2)	0			0			0			0			0			0			0			0			0			0			0			0
			Total Pocket Surface area (mm2)	0
