# Supplementary material for: Estimation of periodontal pocket surface area in small to medium dogs: a proof-of-concept study
Source: BMC Vet Res. 2022 Jan 3;18:13. doi: 10.1186/s12917-021-03116-0 (PMC8722143; doi:10.1186/s12917-021-03116-0)
Supplement: Supplementary file 6 — Additional file 6. Accuracy of the root surface area validated using an Excel-based spreadsheet to the actual root surface area. [file 12917_2021_3116_MOESM6_ESM.xlsx]

## Sheet: Raw data
	Dog breed	Body wight (kg)	Tooth type	Root length		Root surface area
				Formula (mm)	Actual (mm)	Formula (mm2)	Actual (mm2)
1	Chihuahua	1	L Max P4	9	10	509.8	637
2			L Max I3	10	8	230.8	203
3			L Mandi M1	10.2	8	615.3	411
4			R Max P2	5.3	5	105	78
5	Miniature Dachshund	6	L Max P4	10.4	11	677.1	812
6			L Max M1	7.5	9	455.8	503
7			R Max P2	6.3	6	106.7	167
8			L Max P2	6.3	6	106.7	105
9			R Max P3	10.4	7	251.8	324
10			R Mandi I3	10.6	12	170.4	158
11	Toy poodle	2.5	R Max Canine	15.4	13	420.4	437
12			L Max Canine	15.4	13	420.4	323
13			R Max I2	7.4	3	125.4	66
14			R Max P2	5.1	4	106.7	187
15			L Max P2	5.1	4	106.7	75
16			R Max I3	9.8	7	223.8	389
17			L Max I3	9.8	7	223.8	256
18			R Max P3	5.8	5	209.1	132
19			R Max P4	8.7466	10	481.895	474
20			R Max M1	6.8	8	391.106	489
21			R Max M2	2.7	3	71.3	111
22			L Mandi I2	7.8	4	117.2	89
23			L Mandi I3	9.7	5	147.9	87
24	Jack Russell Terrier	6	R Max Canine	17.8	18	486	572
25			L Max I3	10.6	12	170.4	121
26			R Max M1	7.3	9	455.8	542
27			L Max P4	10.4	11	677.1	753
28			R Max P4	10.4	11	677.1	720
29			R Max P2	6.3	7	105.7	78
30			L Max P2	6.3	7	105.7	86
31			R Max I3	11.4	7	272.9	240
32			R Max I2	8.2	6	144.4	124
33			R Max I1	7.4	5	106.8	134
34	Toy poodle	3.8	R Max I1	6.2863	5	92.5642	69
35			R Max I2	7.6775	6	132.418	145
36			R Max I3	10.3937	7	242.059	205
37			R Max P3	5.98135	5	224.985	175
38			R Max P4	9.355	7	554.416	423
39			L Max Canine	16.299	17	444.742	389
40			L Max P2	5.56625	6	105.7	144
41			L Max P4	9.355	7	554.416	523
42			R Mandi I1	6.2863	7	92.5642	134
43			R Mandi I2	7.6775	8	132.418	103
44			R Mandi I3	10.3937	12	242.059	183
45			R Mandi P1	6.00295	5	158.49	189
46			R Mandi P2	6.66555	5	201.385	233
47			R Mandi P3	7.35975	6	221.684	189
48			R Mandi M1	10.4969	10	636.179	723
49			L Mandi P1	6.00295	5	158.49	234
50			L Mandi P2	6.66555	6	201.385	368
51	Miniature Dachshund	5.4	L Max I2	8.0519	7	141.104	231
52			L Max I3	11.0976	9	264.513	274
53			L Max P2	6.08884	5	105.7	54
54			L Max P3	6.25841	6	244.518	245
55			L Max P4	10.1038	9	643.673	699
56			R Max I3	11.0976	9	264.513	250
57			R Max P2	6.08884	4	105.7	111
58			R Max P4	10.1038	8	643.673	721
59			L Mandi I2	8.94927	7	134.449	189
60			L Mandi I3	10.4812	12	166.513	173
61			L Mandi P2	6.97256	6	214.709	144
62			L Mandi M1	11.081	13	677.881	432
63			L Mandi M2	6.17595	7	162.388	145
64			R Mandi I1	9.01643	5	123.322	98
65			R Mandi I2	8.94927	9	134.449	323
66			R Mandi I3	10.4812	13	166.513	214

## Sheet: All teeth
	Root length			Root surface area
	Formula (mm)	Actual (mm)	Formula / Actual	Formula (mm2)	Actual (mm2)	Formula / Actual		I:JI:KI:LI:MI:N
1	9	10	0.9	509.8	637	0.800314
2	10	8	1.25	230.8	203	1.13695
3	10.2	8	1.275	615.3	411	1.49708
4	5.3	5	1.06	105	78	1.34615
5	10.4	11	0.945455	677.1	812	0.833867
6	7.5	9	0.833333	455.8	503	0.906163
7	6.3	6	1.05	106.7	167	0.638922
8	6.3	6	1.05	106.7	105	1.01619
9	10.4	7	1.48571	251.8	324	0.77716
10	10.6	12	0.883333	170.4	158	1.07848
11	15.4	13	1.18462	420.4	437	0.962014
12	15.4	13	1.18462	420.4	323	1.30155
13	7.4	3	2.46667	125.4	66	1.9
14	5.1	4	1.275	106.7	187	0.570588		Root length	Formula (mm)	Actual (mm)		Root surface area	Formula (mm2)	Actual (mm2)
15	5.1	4	1.275	106.7	75	1.42267		Formula (mm)	1			Formula (mm2)	1
16	9.8	7	1.4	223.8	389	0.575321		Actual (mm)	0.835787	1		Actual (mm2)	0.925288	1
17	9.8	7	1.4	223.8	256	0.874219
18	5.8	5	1.16	209.1	132	1.58409
19	8.7466	10	0.87466	481.895	474	1.01666		Root length				Root surface area
20	6.8	8	0.85	391.106	489	0.799807		Average	1.17429	r=	0.835787	Average	1.04893	r=	0.925288
21	2.7	3	0.9	71.3	111	0.642342		Standard error	0.037808			Standard error	0.0400129
22	7.8	4	1.95	117.2	89	1.31685		Median	1.16105	t=	12.1779	Median	0.981703	t=	19.5174
23	9.7	5	1.94	147.9	87	1.7		Mode	0.9			Mode	#N/A
24	17.8	18	0.988889	486	572	0.84965		Standard deviation	0.307153	p=	2.55614e-18	Standard deviation	0.325067	p=	1.20831e-28
25	10.6	12	0.883333	170.4	121	1.40826		Variance	0.0943432			Variance	0.105668
26	7.3	9	0.811111	455.8	542	0.840959		Kurtosis	4.27242			Kurtosis	0.213554
27	10.4	11	0.945455	677.1	753	0.899203		Skewness	1.66391			Skewness	0.588568
28	10.4	11	0.945455	677.1	720	0.940417		Range	1.66042			Range	1.54116
29	6.3	7	0.9	105.7	78	1.35513		Minimum	0.806249			Minimum	0.416251
30	6.3	7	0.9	105.7	86	1.22907		Maximum	2.46667			Maximum	1.95741
31	11.4	7	1.62857	272.9	240	1.13708		Sum	77.5032			Sum	69.2296
32	8.2	6	1.36667	144.4	124	1.16452		Sample size	66			Sample size	66
33	7.4	5	1.48	106.8	134	0.797015		Confidence interval (95.0%)	0.0755077			Confidence interval (95.0%)	0.0799113
34	6.2863	5	1.25726	92.5642	69	1.34151
35	7.6775	6	1.27958	132.418	145	0.913228
36	10.3937	7	1.48481	242.059	205	1.18078
37	5.98135	5	1.19627	224.985	175	1.28563
38	9.355	7	1.33643	554.416	423	1.31068
39	16.299	17	0.958762	444.742	389	1.14329
40	5.56625	6	0.927709	105.7	144	0.734028
41	9.355	7	1.33643	554.416	523	1.06007
42	6.2863	7	0.898043	92.5642	134	0.690778
43	7.6775	8	0.959688	132.418	103	1.28561
44	10.3937	12	0.866142	242.059	183	1.32273
45	6.00295	5	1.20059	158.49	189	0.838571
46	6.66555	5	1.33311	201.385	233	0.864313
47	7.35975	6	1.22663	221.684	189	1.17293
48	10.4969	10	1.04969	636.179	723	0.879915
49	6.00295	5	1.20059	158.49	234	0.677308
50	6.66555	6	1.11092	201.385	368	0.547241
51	8.0519	7	1.15027	141.104	231	0.61084
52	11.0976	9	1.23306	264.513	274	0.965374
53	6.08884	5	1.21777	105.7	54	1.95741
54	6.25841	6	1.04307	244.518	245	0.998031
55	10.1038	9	1.12264	643.673	699	0.920848
56	11.0976	9	1.23306	264.513	250	1.05805
57	6.08884	4	1.52221	105.7	111	0.952252
58	10.1038	8	1.26297	643.673	721	0.89275
59	8.94927	7	1.27847	134.449	189	0.711371
60	10.4812	12	0.873437	166.513	173	0.962503
61	6.97256	6	1.16209	214.709	144	1.49103
62	11.081	13	0.852382	677.881	432	1.56917
63	6.17595	7	0.882279	162.388	145	1.11992
64	9.01643	5	1.80329	123.322	98	1.25839
65	8.94927	9	0.994363	134.449	323	0.416251
66	10.4812	13	0.806249	166.513	214	0.778098

## Sheet: Single-rooted tooth
	Tooth type	Root length			Root surface area
		Formula (mm)	Actual (mm)	Formula / Actual	Formula (mm2)	Actual (mm2)	Formula / Actual
1	L Max I3	10	8	1.25	230.8	203	1.13695
2	R Mandi I3	10.6	12	0.883333	170.4	158	1.07848
3	R Max Canine	15.4	13	1.18462	420.4	437	0.962014
4	L Max Canine	15.4	13	1.18462	420.4	323	1.30155
5	R Max I2	7.4	3	2.46667	125.4	66	1.9
6	R Max I3	9.8	7	1.4	223.8	389	0.575321
7	L Max I3	9.8	7	1.4	223.8	256	0.874219
8	L Mandi I2	7.8	4	1.95	117.2	89	1.31685
9	L Mandi I3	9.7	5	1.94	147.9	87	1.7
10	R Max Canine	17.8	18	0.988889	486	572	0.84965
11	L Max I3	10.6	12	0.883333	170.4	121	1.40826
12	R Max I3	11.4	7	1.62857	272.9	240	1.13708
13	R Max I2	8.2	6	1.36667	144.4	124	1.16452
14	R Max I1	7.4	5	1.48	106.8	134	0.797015		Root length	Formula (mm)	Actual (mm)		Root surface area	Formula (mm2)	Actual (mm2)
15	R Max I1	6.2863	5	1.25726	92.5642	69	1.34151		Formula (mm)	1			Formula (mm2)	1
16	R Max I2	7.6775	6	1.27958	132.418	145	0.913228		Actual (mm)	0.858141	1		Actual (mm2)	0.848794	1
17	R Max I3	10.3937	7	1.48481	242.059	205	1.18078
18	L Max Canine	16.299	17	0.958762	444.742	389	1.14329
19	R Mandi I3	10.3937	12	0.866142	242.059	183	1.32273		Root length				Root surface area
20	R Max I3	11.0976	9	1.23306	264.513	250	1.05805		Average	1.31368	r=	0.858141	Average	1.09152	r=	0.848794
21	L Mandi I2	8.94927	7	1.27847	134.449	189	0.711371		Standard error	0.0810859			Standard error	0.0659186
22	L Mandi I3	10.4812	12	0.873437	166.513	173	0.962503		Median	1.25726	t=	8.01595	Median	1.13695	t=	7.69906
23	R Mandi I1	9.01643	5	1.80329	123.322	98	1.25839		Mode	0.883333			Mode	#N/A
24	R Mandi I2	8.94927	9	0.994363	134.449	323	0.416251		Standard deviation	0.405429	p=	4.14505e-08	Standard deviation	0.329593	p=	8.228e-08
25	R Mandi I3	10.4812	13	0.806249	166.513	214	0.778098		Variance	0.164373			Variance	0.108632
									Kurtosis	1.34871			Kurtosis	0.715889
									Skewness	1.09673			Skewness	0.315073
									Range	1.66042			Range	1.48375
									Minimum	0.806249			Minimum	0.416251
									Maximum	2.46667			Maximum	1.9
									Sum	32.8421			Sum	27.2881
									Sample size	25			Sample size	25
									Confidence interval (95.0%)	0.167353			Confidence interval (95.0%)	0.136049

## Sheet: Double-rooted tooth 
	Tooth type	Root length			Root surface area
		Formula (mm)	Actual (mm)	Formula / Actual	Formula (mm2)	Actual (mm2)	Formula / Actual
1	R Max P2	5.3	5	1.06	105	78	1.34615
2	R Max P2	6.3	6	1.05	106.7	167	0.638922
3	L Max P2	6.3	6	1.05	106.7	105	1.01619
4	R Max P3	10.4	7	1.48571	251.8	324	0.77716
5	R Max P2	5.1	4	1.275	106.7	187	0.570588
6	L Max P2	5.1	4	1.275	106.7	75	1.42267
7	R Max P3	5.8	5	1.16	209.1	132	1.58409
8	R Max P2	6.3	7	0.9	105.7	78	1.35513
9	L Max P2	6.3	7	0.9	105.7	86	1.22907
10	R Max P3	5.98135	5	1.19627	224.985	175	1.28563
11	L Max P2	5.56625	6	0.927709	105.7	144	0.734028
12	R Mandi P2	6.66555	5	1.33311	201.385	233	0.864313
13	R Mandi M1	10.4969	10	1.04969	636.179	723	0.879915
14	L Mandi P2	6.66555	6	1.11092	201.385	368	0.547241
15	L Max P2	6.08884	5	1.21777	105.7	54	1.95741
16	L Max P3	6.25841	6	1.04307	244.518	245	0.998031		Root length	Formula (mm)	Actual (mm)			Root surface area	Formula (mm2)	Actual (mm2)
17	R Max P2	6.08884	4	1.52221	105.7	111	0.952252		Formula (mm)	1				Formula (mm2)	1
18	L Mandi P2	6.97256	6	1.16209	214.709	144	1.49103		Actual (mm)	0.837645	1			Actual (mm2)	0.867782	1
19	L Mandi M1	11.081	13	0.852382	677.881	432	1.56917
20	L Mandi M2	6.17595	7	0.882279	162.388	145	1.11992
									Root length		r=	0.837645		Root surface area		r=	0.867782
									Average	1.12266				Average	1.11695
									Standard error	0.0427306	t=	6.50628		Standard error	0.0858072	t=	7.40864
									Median	1.08546				Median	1.06805
									Mode	1.05	p=	4.06376e-06		Mode	#N/A	p=	7.18685e-07
									Standard deviation	0.191097				Standard deviation	0.383742
									Variance	0.0365181				Variance	0.147258
									Kurtosis	-0.224673				Kurtosis	-0.496248
									Skewness	0.539432				Skewness	0.322447
									Range	0.669829				Range	1.41017
									Minimum	0.852382				Minimum	0.547241
									Maximum	1.52221				Maximum	1.95741
									Sum	22.4532				Sum	22.3389
									Sample size	20				Sample size	20
									Confidence interval (95.0%)	0.0894362				Confidence interval (95.0%)	0.179597

## Sheet: Triple-rooted tooth
	Tooth type	Root length			Root surface area
		Formula (mm)	Actual (mm)	Formula / Actual	Formula (mm2)	Actual (mm2)	Formula / Actual
1	L Max P4	9	10	0.9	509.8	637	0.800314
2	L Max P4	10.4	11	0.945455	677.1	812	0.833867
3	R Max P4	8.7466	10	0.87466	481.895	474	1.01666
4	L Max P4	10.4	11	0.945455	677.1	753	0.899203
5	R Max P4	10.4	11	0.945455	677.1	720	0.940417
6	R Max P4	9.355	7	1.33643	554.416	423	1.31068
7	L Max P4	9.355	7	1.33643	554.416	523	1.06007
8	L Max P4	10.1038	9	1.12264	643.673	699	0.920848
9	R Max P4	10.1038	8	1.26297	643.673	721	0.89275
10	L Max M1	7.5	9	0.833333	455.8	503	0.906163
11	R Max M1	6.8	8	0.85	391.106	489	0.799807
12	R Max M2	2.7	3	0.9	71.3	111	0.642342
13	R Max M1	7.3	9	0.811111	455.8	542	0.840959			Formula (mm)	Actual (mm)			Formula (mm2)	Actual (mm2)
									Formula (mm)	1			Formula (mm2)	1
									Actual (mm)	0.76589	1		Actual (mm2)	0.923497	1
									Root length		r=	0.76589	Root surface area		r=	0.923497
									Average	1.00492			Average	0.912621
									Standard error	0.0531594	t=	3.95067	Standard error	0.0440132	t=	7.98446
									Median	0.945455			Median	0.899203
									Mode	0.945455	p=	0.00227007	Mode	#N/A	p=	6.65406e-06
									Standard deviation	0.191669			Standard deviation	0.158692
									Variance	0.036737			Variance	0.0251831
									Kurtosis	-0.637284			Kurtosis	2.90346
									Skewness	0.985794			Skewness	1.08337
									Range	0.525317			Range	0.668334
									Minimum	0.811111			Minimum	0.642342
									Maximum	1.33643			Maximum	1.31068
									Sum	13.0639			Sum	11.8641
									Sample size	13			Sample size	13
									Confidence interval (95.0%)	0.115824			Confidence interval (95.0%)	0.0958965
