# Supplementary material for: Estimation of periodontal pocket surface area in small to medium dogs: a proof-of-concept study
Source: BMC Vet Res. 2022 Jan 3;18:13. doi: 10.1186/s12917-021-03116-0 (PMC8722143; doi:10.1186/s12917-021-03116-0)
Supplement: Supplementary file 7 — Additional file 7. Clinical application data. Some blood test results correlated with the severity of periodontitis shown using periodontal pocket surface area. [file 12917_2021_3116_MOESM7_ESM.xlsx]

## Sheet: Clinical Data
Case number	AVDC Perio Grade(0-4)	Age	Perio Poket Surface area (mm2)	Body wight (kg)	PCV (%)	Platlet （×104/ mL）	WBC (×102/ml)	Glob (g/dl)	Alb (g/dl)	BUN (mg/dl)	Cre (mg/dl)	ALT (u/l)	GGT (u/l)	ALP (u/l)	CRP (mg/dl)
1	4	11	2670	4.4	37.1	65	137	4.1	2.8	8	0.4	69	0	137	0
2	4	15	2346.02	6.36	42.9	50.8	94	5.2	2.9	42	1.3	104	7	112	0
3	1	7	350	6	52.2	43.1	126	3.6	3	14	0.6	97	9	56	0
4	0	0.6	30	2.3	43.8	11.9	106	3.9	3.3	14	0.4	40	7	85	0
5	1	3.5	300	3.4	48.7	25.2	65	3.4	3.3	12	0.7	88	12	82	0
6	1	6	120	4.2	53.3	35.5	56	2.8	3.3	13	0.9	101	6	50	0
7	1	8	50	4.65	56.4	37.3	77	3.1	3.4	15	0.9	69	0	0	0
8	4	12	707	6.6	43.2	56.9	84	4	2.9	16	0.7	58	12	190	0
9	4	13	566	2.98	43.7	36	241	4.2	2.4	34	0.7	61	7	56	0
10	4	6	512	5	52.6	39.8	90	3.6	4.1	16	0.7	146	1	31	0
11	1	12	573	7	44.2	52.4	147	3.8	3.4	13	0.8	25	9	258	0.1
12	4	4	1201	2.5	46.2	28.5	72	3.9	3.3	18.1	0.4	38	7	91	0.15
13	1	10	107	6.3	48.6	68.3	97	5.2	3.1	24	0.9	72	1	41	0.15
14	4	6	2433	5.9	51.3	35.9	80	4.8	3.1	2	0.6	125	6	177	0.3
15	4	9	1279	3.2	38.2	54.3	113	4.4	3.1	20	0.9	102	3	57	0.3
16	4	12	610	6.5	53.2	32.1	84	4.2	3.2	10	0.7	59	4	47	0.3
17	1	11	500	13	47	54.3	71	3.8	2.8	20.3	1.1	69	1	63	0.4
18	4	6	3017	1.6	41.6	26	73	4.6	3.2	14	0.6	147	9	55	0.75
19	4	10	4694	3.35	53.6	29.7	55	5.2	3.2	19	1.1	42	5	119	0.8
20	4	8.2	2205	2.1	50.3	30.4	60	4.9	3.6	17	0.4	97	5	64	0.05
21	4	13	1002	5.3	47.8	35.8	48	4.1	3.2	18	1.4	129	9	86	0.2
22	4	7	3452	2.1	42.8	36.3	79	5.1	2.9	12	0.6	34	4	70	1.65
23	4	12	7236	4.5	31.9	44.1	219	5.7	2.5	18	0.8	25	2	92	2.6
24	4	7	1143	2.1	52.7	36.7	82	4.9	3.1	19	0.9	91	6	91	2.75
25	4	12	4963	5	42.2	44	78	5.9	2.8	28	1.2	277	7	148	2.85
26	4	14	4722	4.26	40.5	52.4	63	5	2.5	9	0.8	38	11	75	4
27	4	14	4437	5	22.3	121.3	348	5.7	2.3	14	0.8	29	3	70	4.2
28	4	10	3254	2.14	40	93.5	91	4.1	2.6	29	0.5	75	8	72	5
29	4	13	4451	6	34.5	44.5	91	5.1	2.5	15	1.2	628	4	747	5.5
30	4	3.84	7383	3.8	25.7	40	210	5.6	2.2	46	1.3	65	3	86	10
31	4	13.5	5493	4.3	34.4	22.4	532	5.1	2.2	27	1.5	36	5	306	15
32	4	12	4505	4.5	47.6	37.7	170	4.7	2.9	15	0.5	49	87	87	3.25
33	4	10	5100	3.22	40.3	47.2	99	5.6	2.4	22	1.2	30	2	2.4	3.8
34	4	10	1560	2.55	37.3	51.9	77	3.9	3.1	12	0.6	63	2	32	0.55
35	4	7	8161	3.8	28.8	50.8	114	6.3	2.5	12	1	20	7	278	1.35
36	4	13	9333	5.58	48	42.2	126	5.2	2.6	11	1.1	25	4	68	1.3
37	4	15	5791	7.6	51.6	47.6	98	4.7	3.2	12	0.8	130	5	335	1
38	4	14	4437	5	42.2	33.5	104	4.7	2.7	25	1.2	81	5	79	0
39	4	11	4364	4	37.7	69.8	159	6	2.5	10	0.5	0	3	89	1.2
40	4	13	4255	4.6	47.1	37.2	79	4.2	2.8	13	0.9	37	8	45	2
41	4	8.5	4234.74	3	37.8	27.2	66	4.7	2.8	14	0.5	46	6	56	0
42	4	14	3854	8.1	50	42.1	74	5	3.1	14	0.8	66	2	29	0.7
43	4	13.5	3458	3.4	42.4	30	103	4.9	2.6	25	1.4	116	19	38	0.9
44	4	15	2907	3	40.7	64.7	102	4.6	2.9	25	1.2	322	22	158	0.9
45	1	14	1487.55	5.8	47.6	31.6	74	5.7	2.8	13	1	27	5	66	0.9
46	4	11.5	1478.35	10.7	48.7	14.4	82	5.1	3.1	29	0.7	96	11	29	0.4
47	4	4.3	878	4.3	41.3	53.4	68	3.8	3.3	9	0.7	111	3	107	0
48	4	14	804.82	3.8	47.6	47.7	86	4.9	2.7	19	1	73	3	60	0
49	3	7.4	800.5	1.76	47.6	26.6	52	4.1	3	13	0.8	53	5	53	0
50	1	10	500	11	41.9	36.3	56	4	3.3	19	0.9	80	3	416	0
51	4	10	5320	2	46.1	41.6	111	4.5	2.9	13	0.8	27	8	136	4.5
52	2	4	851	4	49.9	28.9	80	3.4	3.1	17	1.1	77	4	71	0.2
53	4	12	870	2.3	50.3	33.4	57	3.2	3.1	18	1.3	50	12	47	0.1
54	4	14	2099	3.18	51.3	70.3	61	3.9	3.6	24	0.64	99	10	182	1.05
55	4	7	340	2.5	37.3	51.9	77	3.9	3.1	12	0.6	63	2	32	0.5
56	4	6	3398	3.8	51.8	65.2	71	4.8	3	12	1	56	5	37	0.7
57	4	13	2311	8	44.4	37.8	101	4.1	3.6	19	0.5	198	2	63	0
58	4	7	523	10.8	40.8	25.6	130	3.8	3.3	11	0.6	32	1	40	0
59	4	11	6614	5	47.3	36.5	89	4.8	3.3	20	0.7	69	5	90	2.95
60	4	11	2412	8.4	58.4	30.9	63	4.6	3.4	19	1.3	73	1	55	0
61	1	8	65.5	9.4	45.9	23.5	40	3.3	3.2	15	1.8	73	5	35	0

## Sheet: Corelation
	AVDC Perio Grade(0-4)	Age	Perio Poket Surface area (mm2)	Body wight (kg)	PCV (%)	Platlet （×104/ mL）	WBC (×102/ml)	Glob (g/dl)	Alb (g/dl)	BUN (mg/dl)	Cre (mg/dl)	ALT (u/l)	GGT (u/l)	ALP (u/l)	CRP (mg/dl)
AVDC Perio Grade(0-4)	1
Age	0.329027	1
Perio Poket Surface area (mm2)	0.506383	0.28866	1
Body wight (kg)	-0.280122	0.258713	-0.160229	1
PCV (%)	-0.256942	-0.0654591	-0.426211	0.146491	1
Platlet （×104/ mL）	0.180191	0.300103	0.148233	-0.0756041	-0.389341	1
WBC (×102/ml)	0.152808	0.210122	0.336337	-0.0519242	-0.526525	0.199269	1
Glob (g/dl)	0.429763	0.335929	0.710972	-0.0797716	-0.442353	0.213338	0.311357	1
Alb (g/dl)	-0.245636	-0.318339	-0.560098	0.154656	0.647692	-0.286924	-0.537275	-0.592214	1
BUN (mg/dl)	0.124808	0.217254	0.111888	0.00963347	-0.192397	0.0156274	0.247961	0.21708	-0.271189	1
Cre (mg/dl)	-0.0568955	0.291414	0.161108	0.200587	-0.0209546	-0.122355	0.104787	0.14054	-0.298207	0.393684	1
ALT (u/l)	0.111971	0.158591	-0.00740314	0.0707408	-0.0542952	0.0153117	-0.151631	0.0196933	0.048216	0.11949	0.190104	1
GGT (u/l)	0.0818111	0.137083	0.0921417	-0.108429	0.0686469	-0.0593946	0.0649019	0.00868389	-0.0570722	0.0240483	-0.0889483	0.01805	1
ALP (u/l)	0.0194328	0.202263	0.220733	0.166585	-0.25742	0.0607963	0.161189	0.16547	-0.15512	-0.0285365	0.139083	0.603407	0.00395934	1
CRP (mg/dl)	0.251009	0.130194	0.540845	-0.166061	-0.477924	0.105445	0.705395	0.398963	-0.58234	0.345005	0.280846	0.0710307	0.0789294	0.314195	1
